# Supplementary material for: Listeria monocytogenes Modulates Macrophage Inflammatory Responses to Facilitate Its Intracellular Survival by Manipulating Macrophage-Derived Exosomal ncRNAs
Source: Microorganisms. 2025 Feb 13;13(2):410. doi: 10.3390/microorganisms13020410 (PMC11858176; doi:10.3390/microorganisms13020410)
Supplement: Supplementary file 1 [file microorganisms-13-00410-s001.zip]

Archive with 1 entries (1 files):
- microorganisms-3436487-supplementary.pdf
